# Supplementary material for: Integrating Multi-View Features via Deep Generalized Canonical Correlation Analysis for Single-Cell Clustering
Source: Int J Mol Sci. 2026 Jun 27;27(13):5819. doi: 10.3390/ijms27135819 (PMC13361346; doi:10.3390/ijms27135819)
Supplement: Supplementary file 1 [file ijms-27-05819-s001.zip]

Archive with 1 entries (1 files):
- ijms-4342653-supplementary.pdf
